# Supplementary material for: Recent Advances in the Behavioral Ecology of European Plethodontid Salamanders
Source: Animals (Basel). 2023 Nov 27;13(23):3667. doi: 10.3390/ani13233667 (PMC10705341; doi:10.3390/ani13233667)
Supplement: Supplementary file 1 [file animals-13-03667-s001.zip]

Archive with 1 entries (1 files):
- animals-2682639-supplementary.pdf
